# Supplementary material for: Influence of extension stem length and diameter on clinical and radiographic outcomes of revision total knee arthroplasty
Source: BMC Musculoskelet Disord. 2020 Jan 8;21:15. doi: 10.1186/s12891-019-3030-1 (PMC6950863; doi:10.1186/s12891-019-3030-1)
Supplement: Supplementary file 1 — Additional file 1:. raw data. The excel file incorporates the raw data of the patients included in the present study. [file 12891_2019_3030_MOESM1_ESM.xlsx]

## Sheet: raw data
no	failure時,0=nil,1=pri,2=UKA,3=CCK	F bone defect	F bone defect重建好不好1=好,0=不好	F bone quality	F stem fixation, 0=h,1=f	F CFR Max	F CFR >85 ?cm	F CFR >85有或無	F CFR>70 ?cm	F CFR>70 有大於2cm	F CFR>70有大於4cm	F stem length	F radiolucent zone	F closely OBS (>9)	F loose (>20)	T bone defect	T bone defect 重建的好不好1=好,0=不好	T bone quality	T stem fixation,0=h,1=f	T CFR Max	T CFR >85 ?cm	T CFR>85有或無	T CFR >70 ?cm	T CFR>70有大於2cm	T CFR>70有大於4cm	T stem length	T radiolucent zone	T closely OBS (>10)	T loose (>23)	alignment	gender	revision age	failure	fu_month	Charlson index	BMI	翻修當次ASA	end point	time to re-revision	翻修當次cormobidity	migration	備註
3	1	1	1	2	0	75	0	0	5	1	1	75	0	0	0	2a	1	2	0	75	0	0	5	1	1	75	0	0	0	5	0	78.2752	0	95.77	3	28.1479	2	2015-12-31		HTN
6	1	1	1	2	0	55	0	0	0	0	0	75	7	0	0	1	1	2	0	65	0	0	0	0	0	100	2	0	0	5	0	78.8474	0	90.3491	3	30.4889	3	2015-12-31		HTN
7	1	1	1	2	0	71	0	0	1	0	0	75	0	0	0	1	1	2	0	75	0	0	5	1	1	75	1	0	0	5	0	72.3504	0	89.3306	3	30.7281	2	2015-12-31		HTN
10	1	1	1	2	0	87	2	1	4	1	1	75	3	0	0	1	1	2	0	92	3.5	1	6	1	1	75	2	0	0	5.5	0	68.8515	0	89.5606	2	26.975	3	2015-12-31		HTN
11	1	2a	1	2	0	94	3	1	4.2	1	1	75	3	0	0	1	1	2	0	88	2.8	1	5	1	1	75	2	0	0	4.8	0	69.1198	0	86.3409	2	26.975	2	2015-12-31		HTN
14	1	1	1	2	1	83	0	0	3.2	1	0	100	0	0	0	2a	1	2	0	88	3.2	1	5.1	1	1	75	2	0	0	7.5	0	77.7796	0	86.1109	4	24.1617	3	2015-12-31		DM
15	1	1	1	2	0	77	0	0	2.2	1	0	75	0	0	0	1	1	2	0	74	0	0	4.3	1	1	75	3	0	0	5	0	73.3908	0	85.8809	3	31.5556	2	2015-12-31		thalassemia
18	1	1	1	2	0	89	3.6	1	6.7	1	1	155	0	0	0	1	1	2	0	92	2.4	1	5	1	1	100	2	0	0	6.8	0	66.4586	0	80.5914	2	34.8157	2	2015-12-31		no chronic disease
21	1	1	1	2	1	47	0	0	0	0	0	75	1	0	0	1	1	2	1	53	0	0	0	0	0	25	2	0	0	5.6	0	64.9555	0	73.462	6	33.2852	3	2015-12-31		HTN,asthma, breast ca
27	1	2a	1	2	1	89	1.4	1	2.7	1	0	100	0	0	0	1	1	2	1	77	0	0	1.2	0	0	25	0	0	0	7.2	0	71.9069	0	68.3368	2	32.2551	3	2015-12-31		HTN
31	1	1	1	2	0	91	1.8	1	3.2	1	0	100	2	0	0	1	1	2	0	95	3.2	1	6	1	1	100	0	0	0	8	0	69.3552	0	64.5914	2	32.2316	3	2015-12-31		HTN,degenerative lumbar disease
33	2	1	1	2	0	72	0	0	1.5	0	0	100	5	0	0	1	1	2	0	77	0	0	4	1	1	100	5	0	0	4.5	0	56.0027	0	59.6304	1	31.5993	2	2015-12-31		no chronic disease
36	1	2a	0	2	0	95	6	1	8	1	1	150	0	0	0	2a	0	2	0	90	10	1	13	1	1	150	0	0	0	6	0	75.039	0	44.2218	3	30.8652	3	2015-12-31		no chronic disease
38	0	1	1	1	0	80	0	0	3.5	1	0	100	0	0	0	1	1	1	0	75	0	0	3	1	0	75	3	0	0	5	1	63.6769	0	44.386	4	23.2254	2	2015-12-31		HTN,DM,CAD
40	2	1	1	2	0	78	0	0	5	1	1	100	2	0	0	2a	0	3	0	65	0	0	0	0	0	100	6	0	0	5	0	57.3443	0	42.5133	1	24.0889	2	2015-12-31		no chronic disease
42	1	1	1	2	0	90	4	1	5	1	1	100	0	0	0	2a	1	2	0	60	0	0	0	0	0	100	0	0	0	5	0	74.9788	0	37.2238	3	24.9896	2	2015-12-31		no chronic disease
47	1	2a	1	2	0	97	3.5	1	5	1	1	100	2	0	0	2a	1	3	0	90	5	1	7	1	1	100	6	0	0	6	0	78.6721	0	27.5975	4	28.7641	3	2015-12-31		HTN,DM
49	1	2a	0	2	0	90	3	1	4	1	1	100	5	0	0	2a	0	2	0	90	4	1	6.5	1	1	100	2	0	0	5	0	81.5934	0	42.2834	5	29.7355	2	2015-12-31		DM,HTN
50	1	2a	0	2	0	97	2	1	3.5	1	0	100	2	0	0	2a	0	2	0	82	0	0	5.5	1	1	100	2	0	0	6	0	82.2806	0	34.037	5	29.7355	3	2015-12-31		DM,HTN
51	1	2a	1	2	0	97	5	1	6.5	1	1	155	2	0	0	1	1	2	0	95	5.5	1	7	1	1	100	0	0	0	5	1	68.3149	0	31.8029	2	31.9378	2	2015-12-31		no chronic disease
53	2	1	1	2	0	72	0	0	2	1	0	100	2	0	0	2a	1	2	0	65	0	0	0	0	0	100	3	0	0	5.5	0	78.4969	0	31.0472	3	24.0385	3	2015-12-31		htn
57	1	1	1	3	0	68	0	0	0	0	0	100	0	0	0	1	1	3	0	75	0	0	3	1	0	100	0	0	0	7	0	84.2409	0	26.2177	5	27.9812	3	2015-12-31		stroke, hyperlipidemia
67	1	1	1	2	0	87	1.9	1	3.8	1	0	100	0	0	0	1	1	2	0	82	0	0	4.2	1	1	100	1	0	0	6	0	76.8022	0	90.8747	4	30.3819	2	2015-12-31		dm,htn
70	1	2a	0	2	1	94	2.5	1	4.8	1	1	100	0	0	0	2a	0	3	1	89	12.8	1	14.7	1	1	155	0	0	0	9.5	0	74.705	0	89.1992	4	24.4444	3	2015-12-31		gout, stroke, HTN,CHF, anemia
71	1	1	1	2	1	76	0	0	1.3	0	0	25	2	0	0	1	1	2	0	77	0	0	3.5	1	0	100	1	0	0	5.5	0	62.3929	0	59.6304	3	37.7551	2	2015-12-31		htn, asthma
71	1	1	1	1	0	73	0	0	2	1	0	100	1	0	0	2a	1	2	0	85	2	1	4.5	1	1	100	0	0	0	6.2	1	79.0691	0	131.581	3	29.4922	2	2015-12-31		no chronic disease
75	1	2a	1	3	0	61	0	0	0	0	0	75	4	0	0	1	1	3	0	58	0	0	0	0	0	75	5	0	0	0.2	0	65.8261	0	101.947	2	31.7397	3	2015-12-31		htn		severe femur bowing
78	1	2a	0	2	0	80	0	0	2.8	1	0	100	2	0	0	2a	0	2	0	85	2.5	1	5.3	1	1	75	2	0	0	4.5	0	72.0082	0	96.4271	3	28.0612	3	2015-12-31		no chronic disease
85	1	2a	1	3	0	85	0.5	1	2.2	1	0	100	2	0	0	1	1	3	0	77	0	0	3.3	1	0	75	0	0	0	6.4	0	81.8179	0	84.1396	6	22.3469	3	2015-12-31		hypothyroidism, gastric ca
88	1	1	1	2	0	64	0	0	0	0	0	100	5	0	0	1	1	2	0	75	0	0	2.3	1	0	100	8	0	0	4.5	1	67.8905	0	67.1211	3	25.677	1	2015-12-31		dm
93	1	2a	0	2	0	73	0	0	2.1	1	0	75	2	0	0	2a	1	2	0	80	0	0	3.1	1	0	75	5	0	0	5.5	0	65.4428	0	75.0719	2	23.0222	2	2015-12-31		no chronic disease
94	1	2a	0	2	0	87	1.2	1	2.4	1	0	100	3	0	0	2a	0	2	1	78	0	0	0.4	0	0	25	2	0	0	6	0	67.4333	0	129.544	3	27.2763	3	2015-12-31		htn,dm
96	1	1	1	3	0	53	0	0	0	0	0	100	2	0	0	2a	0	3	0	62	0	0	0	0	0	100	2	0	0	7	0	65.7112	0	73.1663	2	22.4	3	2015-12-31		htn,hcv
117	1	1	1	2	0	75	0	0	1.9	0	0	100	1	0	0	1	1	2	0	92	2	1	5.1	1	1	100	4	0	0	5	0	60.334	0	48.9856	3	27.968	2	2015-12-31		dm
118	1	2a	1	3	0	78	0	0	3.2	1	0	100	1	0	0	2a	0	3	0	100	5.5	1	7.8	1	1	100	0	0	0	10	0	86.0041	0	49.0513	4	24	3	2015-12-31		htn		術中tibia fx
120	1	1	1	2	0	98	1.8	1	4	1	1	100	3	0	0	1	1	3	0	79	0	0	3.2	1	0	100	6	0	0	8.1	0	66.9678	0	43.9261	3	26.9127	2	2015-12-31		htm,cad
122	1	2a	1	2	0	85	3.3	1	7.6	1	1	155	1	0	0	1	1	2	0	85	2.9	1	7.4	1	1	155	0	0	0	7.3	1	74.9103	0	43.7618	4	28.8761	3	2015-12-31		CAD,htn
123	1	1	1	2	0	97	4.1	1	6.2	1	1	155	0	0	0	1	1	2	0	100	7.7	1	9.2	1	1	155	0	0	0	6.4	1	66.5106	0	42.152	4	29.7576	2	2015-12-31		HBV, liver cirrhosis,
126	1	2a	1	3	0	94	7.8	1	10.3	1	1	155	2	0	0	2a	0	3	0	86	1.4	1	5.2	1	1	100	4	0	0	6.1	0	63.7673	0	41.3963	2	21.3455	2	2015-12-31		htn		之前femur plate
128	1	2a	1	2	0	100	4.6	1	6.4	1	1	100	0	0	0	2a	1	2	0	89	2.9	1	6	1	1	100	9	0	0	5.3	0	82.2533	0	37.0924	5	26.5306	2	2015-12-31		htn,asthma,thyroid disorder		LCL loose
133	1	2a	1	3	0	91	2.9	1	6.2	1	1	155	0	0	0	2a	1	3	0	94	5.1	1	10.5	1	1	155	3	0	0	8.2	0	74.5435	0	24.0164	3	28.3053	3	2015-12-31		htn
142	1	1	1	3	0	55	0	0	0	0	0	100	1	0	0	1	1	3	0	69	0	0	0	0	0	100	2	0	0	8.2	1	75.8631	0	90.0205	5	24.977	3	2015-12-31		htn,dm,stroke
143	1	2a	1	2	0	95	2.4	1	4.2	1	1	100	0	0	0	2a	1	3	0	98	2.7	1	5.6	1	1	75	2	0	0	7.7	0	75.2498	0	93.3388	3	30.2222	2	2015-12-31		htn,fatty liver
149	1	2a	1	2	0	97	1.5	1	4.2	1	1	100	3	0	0	1	1	3	0	84	0	0	4	1	1	100	3	0	0	5.1	0	74.4586	0	82.3655	3	30.9156	3	2015-12-31		htn
150	1	2a	1	2	0	89	2.2	1	6.5	1	1	155	0	0	0	2a	1	3	0	98	3.6	1	6.8	1	1	100	1	0	0	5.4	0	75.0773	0	79.8357	4	35.1962	2	2015-12-31		htn,dm
151	1	2a	1	2	0	95	2.7	1	4.2	1	1	75	5	0	0	1	1	2	0	94	3.2	1	5.6	1	1	100	1	0	0	8.3	0	65.9603	0	75.2361	2	26.8407	2	2015-12-31		htn,gastric ulcer, fibromyalgia		patella fx
156	3	2a	1	3	0	77	0	0	6	1	1	200	3	0	0	2a	0	3	0	98	7.5	1	10	1	1	200	3	0	0	6	1	72.0055	0	32.5257	4	23.3	3	2015-12-31		htn,dm
157	1	1	1	2	0	50	0	0	0	0	0	30	0	0	0	2a	0	2	0	95	4	1	6	1	1	100	2	0	0	2.5	1	68.167	0	25.5934	2	34.6	3	2015-12-31		htn,depression
						100	7.8		10.3			200								100	12.8		14.7			200				10		86.0041		131.581		37.7551
						47	0		0			25								53	0		0			25				0.2		56.0027		24.0164		21.3455
9	1	2a	1	2	0	75	0	0	2	1	0	100	9	1	0	2a	1	2	0	72	0	0	3.5	1	0	100	4	0	0	5	0	71.2882	0	86.8994	3	28.7423	3	2015-12-31		HTN
24	1	2a	1	2	0	94	2.1	1	4	1	1	100	12	1	0	2a	1	2	0	88	1.7	1	3.7	1	0	100	14	1	0	6.6	0	63.655	0	73.3306	3	27.7662	3	2015-12-31		no chronic disease
30	1	2a	0	3	0	60	0	0	0	0	0	100	10	1	0	2a	0	3	0	75	0	0	2.5	1	0	75	12	1	0	4.6	1	79.551	0	66.694	4	27.2752	2	2015-12-31		colon ca, BPH, thyroglossal duct cyst	tibia
35	3	2a	0	2	0	57	0	0	0	0	0	100	16	1	0	2a	0	2	0	81	0	0	1.7	0	0	75	14	1	0	1.3	1	76.8323	0	131.943	4	28.1359	3	2015-12-31		HTN,CAD	femur, tibia
41	1	1	1	2	0	67	0	0	0	0	0	100	9	1	0	1	1	2	0	65	0	0	0	0	0	100	8	0	0	6	1	69.3169	0	41.0349	2	24.7409	2	2015-12-31		no chronic disease		with plate
44	1	2a	0	1	0	90	4.7	1	7.5	1	1	200	1	0	0	2a	0	1	0	65	0	0	0	0	0	150	12	1	0	5	1	79.6961	0	38.9322	4	24.0238	3	2015-12-31		HTN,DM	t
74	1	2a	1	2	0	72	0	0	1.5	0	0	75	16	1	0	1	1	2	0	72	0	0	1.5	0	0	75	18	1	0	-5.6	1	52.3477	1	123.696	1	21.7738	2	2012-12-06	123.70	hepatomegaly		post-traumatic	6.2	nil
75	1	2a	1	3	0	57	0	0	0	0	0	100	0	0	0	2a	1	3	0	83	0	0	1.5	0	0	75	10	1	0	1.2	0	64.6954	0	115.515	2	31.7397	3	2015-12-31		htn		severe femur bowing
84	1	2a	0	3	0	68	0	0	0	0	0	100	13	1	0	2a	0	3	1	58	0	0	0	0	0	25	4	0	0	3	1	77.3333	0	87.8193	4	23.8281	3	2015-12-31		htn,dm
102	1	1	1	2	0	75	0	0	1.9	0	0	100	9	1	0	2a	1	3	1	76	0	0	2.1	1	0	100	3	0	0	6.7	1	70.4969	0	112.296	3	30.8444	2	2015-12-31		no chronic disease
103	1	1	1	2	0	100	4.1	1	7.5	1	1	155	0	0	0	2a	0	2	0	71	0	0	2.1	1	0	75	11	1	0	5	1	74.3874	0	65.6099	3	27.6398	2	2015-12-31		no chronic disease
110	1	1	1	3	0	96	1.9	1	3.9	1	0	100	6	0	0	2a	0	3	0	78	0	0	4.3	1	1	100	11	1	0	6.5	0	71.1102	0	53.5852	3	33.7778	2	2015-12-31		no chronic disease		之後femur發生fx
130	1	2a	1	2	0	83	0	0	1.5	0	0	100	10	1	0	2a	1	3	0	93	1.7	1	3.4	1	0	100	7	0	0	6	0	66.1191	0	33.1499	2	27.7662	2	2015-12-31		htn
140	1	1	1	2	0	84	0	0	2.6	1	0	75	5	0	0	2a	1	2	0	82	0	0	1.2	0	0	25	10	1	0	0	0	55.2416	1	137.528	1	41.0884	2	2014-11-17	137.53	htn	y
144	1	1	1	3	0	54	0	0	0	0	0	100	13	1	0	2a	1	3	0	83	0	0	4.1	1	1	75	14	1	0	2.3	0	72.9172	0	93.7988	4	26.6667	3	2015-12-31		htn,asthma,heart disease	y
155	3	2a	1	2	0	67	0	0	0	0	0	100	12	1	0	2a	1	2	0	74	0	0	1	0	0	75	23	1	1	5.5	0	69.5359	1	35.8439	4	27.05	3	2011-06-01	35.84	htn, cervical ca, parkinsonism	yes	re-revision 201106
156	3	2a	1	3	0	55	0	0	0	0	0	75	13	1	0	2a	0	3	0	60	0	0	0	0	0	75	15	1	0	5	1	62.3381	1	115.548	3	22.9	3	2013-04-01	115.55	htn,dm	yes	re-revision, 201304
						100	4.7		7.5			200									1.7		4.3			150						79.6961		137.528		41.0884
						54	0		0			75									0		0			25						52.3477		33.1499		21.7738
						73.7647
